# Supplementary material for: Where does the carbon go? A new carbon balance method to assess what happens to plastics under solar exposure
Source: PLoS One. 2025 Sep 29;20(9):e0333021. doi: 10.1371/journal.pone.0333021 (PMC12478910; doi:10.1371/journal.pone.0333021)
Supplement: S2 Data — (XLSX) [file pone.0333021.s002.xlsx]

## Sheet: Aging
Aging
Sample number	3	2	4	5	6	Reference
Before UV
Cover (g)	18.5337	18.9533	19.7182	16.469	19.1213	0
Quartz Container (g)	54.8356	57.4752	54.4663	54.659	55.1398	0
Initial plastic mass (g)	2.0028	1.9995	2.0063	2.0074	2.0057	0.30234
Initial plastic carbon content (%)	85.7	85.7	85.7	85.7	85.7	85.7
Initial plastic carbon mass (g)	1.7164	1.71357	1.7194	1.72034	1.71888	0.259105
UV
Exposition time (days)	23	15	27	44	52	0
CI	2.1	2.5	4	4.6	4.9	0
After UV
Glassware + plastic granules (g)	75.3761	78.4103	76.12	72.9603	76.0911	0
Plastic granules after aging (g)	2.0068	1.9818	1.9355	1.8323	1.83	0.30234
Difference-Mass loss (g)	-0.004	0.0177	0.0708	0.1751	0.1757	0
Difference-Mass loss (%)	-0.0019972	0.00885221	0.0352888	0.0872273	0.0876003	0
Plastic remaining after UV ageing (%)	1.002	0.991148	0.964711	0.912773	0.9124	1
Carbon content estimation
MP Carbon content (%) or %C_MP (%)	85.7	85.7	80.1126	79.4402	76.5984	85.7
%C_GUVw (%)	86.1615	86.2891	84.8635	83.12	81.7068	85.7
MPfilter Mass (mg)	0.571	0.371	56.941	108.831	133.011	-0.01
Remnants of plastic granules after stirring (mg)	222.9	215.93	181.38	83.09	49.92	302.317
MPfilter Mass part (%)	0.255514	0.17152	23.8926	56.7061	72.711	-0.0033079
GUVw mass part (%)	99.7445	99.8285	76.1074	43.2939	27.289	100.003
Carbon content in plastic granules after UV ou %C_GUV (%)	86.1603	86.288	83.7284	81.0333	77.9924	85.7
Carbon mass in granules after UV (g)	1.72907	1.71006	1.62056	1.48477	1.42726	0.259105
Carbon loss during aging
Difference in carbon mass (g)	-0.0126662	0.00351497	0.0988358	0.235568	0.291624	0
pC Vol (%)	-0.737949	0.205125	5.74828	13.6931	16.9659	0
Taking in consideration residual MPs
%C_MP (%)	85.7	85.7	80.1126	79.4402	76.5984	85.7
%C_GUVw (%)	86.1615	86.2891	84.8635	83.12	81.7068	85.7
m_MP (mg)	1.201	0.881	60.031	115.131	141.231	-0.01
m_GUVw (mg)	222.9	215.93	181.38	83.09	49.92	302.317
MP Mass part (%)	0.535919	0.406345	24.8667	58.0821	73.8845	-0.0033079
Remnants mass part (%)	99.4641	99.5937	75.1333	41.9179	26.1155	100.003
Carbon content in plastic granules after UV ou %C_GUV (%)	86.159	86.2867	83.6821	80.9827	77.9325	85.7
Carbon mass in granules after UV (g)	1.72904	1.71003	1.61967	1.48385	1.42616	0.259105
Carbon mass loss	-0.0126402	0.00354239	0.0997316	0.236496	0.292721	0
Difference in carbon mass (%)	-0.736436	0.206725	5.80038	13.747	17.0297	0

## Sheet: Stirring
Stirring
Sample number	3	2	4	5	6	Reference
After UV before water stirring
CI	2.1	2.5	4	4.6	4.9	0
Plastic granules mass (mg)	224.03	216.45	246.82	212.12	207.55	302.317
Carbon content in plastic granules after UV (%) - using only MPFilter	86.1603	86.288	83.7284	81.0333	77.9924	85.7028
Plastic granules carbon mass (mg) - MPfilter	193.025	186.77	206.658	171.888	161.873	259.094
Carbon content in plastic granules after UV (%) - using MP	86.159	86.2867	83.6821	80.9827	77.9325	85.7028
Plastic granules carbon mass (mg) - MP	193.022	186.767	206.544	171.781	161.749	259.094
Corresponding mass before UV irradiation
Corresponding granules mass before UV irradiation	223.583	218.383	255.849	232.391	227.477	302.317
mC_G,t0 EQ - Corresponding granules carbon mass before UV irradiation	191.611	187.154	219.262	199.159	194.948	259.085
Corresponding Vol. Mass - Mpfilter only	-1.41399	0.383901	12.6038	27.271	33.0746	-0.00857028
Corresponding Vol. Mass - Mp	-1.41109	0.386895	12.718	27.3784	33.199	0
Carbon loss during UV = pC Vol (%)	-0.736436	0.206725	5.80038	13.747	17.0297	0
Mass loss during UV (%)	-0.199322	0.893127	3.65797	9.5563	9.60109	0
Carbon loss uncertainty (%)	1.88601	1.87101	1.90054	1.92623	1.95739	0
Water stirring
Conditions	990rmp/24h	990rmp/24h	990rmp/24h	990rmp/24h	990rmp/24h	990rmp/24h
After water stirring
Plastic granules
Remnants of plastic granules after stirring (mg)	222.9	215.93	181.38	83.09	49.92	302.317
Remants granules carbon content (%)	86.1615	86.2891	84.8635	83.12	81.7068	85.7
Remnants of plastic granules carbon mass (mg)	192.054	186.324	153.925	69.0644	40.788	259.085
pC GUVw (% of total plastic mass)	100.231	99.5563	70.2015	34.6781	20.9225	100
Remnants of plastic granules carbon mass (% of aged plastic mass)	99.497	99.7609	74.483	40.1799	25.1975	99.9967
Microplastics (MP)
Filter mass loss correction (mg)	0.641	0.641	0.641	0.641	0.641	0.641
MP Mass on filters (mg)	0.571	0.371	56.941	108.831	133.011	-0.01
MP residuals on vials (mg)	0.63	0.51	3.09	3.12	3.29	0
MP residuals on syringe and needle (mg)	0	0	0	3.18	4.93	0
Total Mp Residual (mg)	0.63	0.51	3.09	6.3	8.22	0
Total Carbon Mp Residual (mg)	0.53991	0.43707	2.47548	5.00473	6.29639	0
Part Carbon MP residual (%)	0.281774	0.233534	1.129	2.51293	3.22978	0
Total mass of MP (mg)	1.201	0.881	60.031	115.131	141.231	0
MP Carbon content (%)	85.7	85.7	80.1126	79.4402	76.5984	85.7
MP Carbon mass (mg) only filters	0.489347	0.317947	45.6169	86.4556	101.884	-0.00857
pC Carbon mass MP only filter	0.255386	0.169885	20.8047	43.4103	52.2623	-0.00330779
pC Carbon mass (mg) MP syringe, needle and vial	0.281774	0.233534	1.129	2.51293	3.22978	0
MP Carbon mass (mg) total	1.02926	0.755017	48.0924	91.4603	108.181	0
pC MP Carbon mass (% of total carbon mass)	0.53716	0.403419	21.9337	45.9233	55.4921	0
	0	0.048521	0.0277785	0.304998	0.606164	0.736791
MP Carbon mass (% of aged plastic mass)	0.533233	0.404255	23.2843	53.2425	66.8819	0
MP Carbon mass (% of total plastic mass) only filters	0.255386	0.169885	20.8047	43.4103	52.2623	-0.00330779
MP Carbon mass (% of aged plastic mass) only filters	0.253515	0.170234	22.0736	50.2976	62.9408	-0.00330768
Nanoplastics and Soluble Compounds (NP/Sol.)
TOC Vial (mg)	24357.6	24216.6	24160.9	24335.7	24314.8
TOC Vial + Filtrate (mg)	60288.7	59743.8	59908.7	60425.8	60005
Filtrate Volume (mL)	34.7314	34.3259	34.5561	34.8984	34.4875	37.75
COT (mg/L)	1.55423	0.52469	48.3421	131.096	161.1	0
COT uncertainty (mg/L)	0.69	1.19	1.01	2.39		0.0957262
NP/Sol. Carbon mass (mg)	0.0539807	0.0180105	1.67051	4.57506	5.55594	0
pC NP/Sol (% of total plastic mass)	0.028172	0.00962333	0.76188	2.29719	2.84996	0
NP/Sol. Carbon mass (% of aged plastic mass)	0.0279657	0.00964311	0.808346	2.66165	3.43228	0
Volatiles
pC Vol Carbon mass (% of total carbon mass)	-0.736436	0.206725	5.80038	13.747	17.0297	0

## Sheet: C Assessment
CI	0	2.1	2.5	4	4.6	4.9
p_ GUVw (%)	100	100.231	99.5563	70.2015	34.6781	20.9225
d(pC_GUVw) (%)	1.93313	1.91625	1.90343	1.35931	0.700942	0.44312
pC_MP (%)	0	0.53716	0.403419	21.9337	45.9233	55.4921
d(pC_MP) (%)	0	0.0547815	0.053343	0.461408	0.933333	1.13964
pC_NP/Sol (% )	0	0.028172	0.00962333	0.76188	2.29719	2.84996
d(pC_NP/Sol) (% )	0	0.0554535	0.0553936	0.0764782	0.139952	0.162456
pC_Vol (%)	-0.0033079	-0.736436	0.206725	5.80038	13.747	17.0297
d(pC_Vol) (%)	0	1.88601	1.87101	1.90054	1.92623	1.95739
pC_Total (%)	99.9967	100.06	100.176	98.6975	96.6455	96.2943
d(pC_Total) (%)	1.93313	3.9125	3.88318	3.79773	3.70046	3.7026

## Sheet: Uncertainties
	CI	0	2.1	2.5	4	4.6	4.9
	m_G Tot (mg)	302.34	2002.8	1999.5	2006.3	2007.4	2005.7
	m_G (mg)	302.34	223.583	218.383	255.849	232.391	227.477
	d (m_G) (mg)	0.1	0.1	0.1	0.1	0.1	0.1
	%C_G (%)	85.7	85.7	85.7	85.7	85.7	85.7
	d(%C_G) (%)	0.8	0.8	0.8	0.8	0.8	0.8
	mC_G (mg)	259.105	1716.4	1713.57	1719.4	1720.34	1718.88
	d(mC_G) (mg)	2.50442	16.1081	16.0817	16.1361	16.1449	16.1313
	pC_GUVw (%)	100	100.231	99.5563	70.2015	34.6781	20.9225
	m_GUVw (mg)	302.317	222.9	215.93	181.38	83.09	49.92
	d(m_GUVw) (mg)	0.1	0.1	0.1	0.1	0.1	0.1
	%C_GUVw (%)	85.7	86.1615	86.2891	84.8635	83.12	81.7068
	d(%C_GUw) (%)	0.8	0.8	0.8	0.8	0.8	0.8
	mC_GUVw mg	259.085	192.054	186.324	153.925	69.0644	40.788
	d(mC_GUVw)) mg	2.50423	1.86936	1.81373	1.5359	0.74784	0.481067
	d(pC_GUVw) (%)	1.93313	1.91625	1.90343	1.35931	0.700942	0.44312
	pC_MP (%)	0	0.53716	0.403419	21.9337	45.9233	55.4921
	m_MP (mg)	0	1.201	0.881	60.031	115.131	141.231
	d(m_MP) (mg)	0.1	0.1	0.1	0.1	0.1	0.1
	%C_MP (%)	85.7	85.7	85.7	80.1126	79.4402	76.5984
	d(%C_MP) (%)	0.8	0.8	0.8	0.8	0.8	0.8
	mC_MP (mg)	0	1.02926	0.755017	48.0924	91.4603	108.181
	d(mC_MP) (mg)	0	0.095308	0.092748	0.560361	1.00049	1.20645
	d(pC_MP) (%)	0	0.0547815	0.053343	0.461408	0.933333	1.13964
	pC_NP/Sol (% )	0	0.028172	0.00962333	0.76188	2.29719	2.84996
	g_NP/Sol (mg/L)	0	1.55423	0.52469	48.3421	131.096	161.1
	d(g_NP/Sol) (mg/L)	3	3	3	3	3	3
	V Filtrate (mL)	0.035	34.7314	34.3259	34.5561	34.8984	34.4875
	d(V Filtrate) (mL)	1	1	1	1	1	1
	mC_NP/Sol (mg)	0	0.0539807	0.0180105	1.67051	4.57506	5.55594
	d(mC_NP/Sol) (mg)	0	0.105748	0.103503	0.15201	0.235792	0.264563
	d(pC_NP/Sol) (%)	0	0.0554535	0.0553936	0.0764782	0.139952	0.162456
	pC Vol (%)	-0.0033079	-0.736436	0.206725	5.80038	13.747	17.0297
	m_GUV tot (mg)	302.34	2006.8	1981.8	1935.5	1832.3	1830
	m_GUV (mg)	302.317	224.03	216.45	246.82	212.12	207.55
	d(m_GUV) (mg)	0.1	0.1	0.1	0.1	0.1	0.1
	%C_GUV (%)	85.7	86.159	86.2867	83.6821	80.9827	77.9325
see formula	A	0.8	0.795713	0.796749	0.601066	0.335343	0.208924
	B	0	1.10369e-06	1.10401e-06	0.000489376	0.00107826	0.00197454
	C	0	0.00020484	0.000270588	0.00147862	0.000778176	0.000697926
	D	0	0.00428735	0.00325076	0.198934	0.464657	0.591076
A+B+C+D=	d(%C_GUV) (%)	0.8	0.800206	0.800272	0.801968	0.801856	0.802672
	mC_GUV (mg)	259.105	1729.04	1710.03	1619.67	1483.85	1426.16
	d(mC_GUV) (mg)	2.50442	16.1447	15.9461	15.6058	14.7734	14.7668
	m_G (mg)	302.34	2002.8	1999.5	2006.3	2007.4	2005.7
	d(m G) (mg)	0.1	0.1	0.1	0.1	0.1	0.1
	%C_G (%)	85.7	85.7	85.7	85.7	85.7	85.7
	d(%C_G) (%)	0.8	0.8	0.8	0.8	0.8	0.8
	mC_G (mg)	259.105	1716.4	1713.57	1719.4	1720.34	1718.88
	d(mC_G) (mg)	2.50442	16.1081	16.0817	16.1361	16.1449	16.1313
	mC_Vol (mg)	0	-12.6402	3.54239	99.7316	236.496	292.721
	d(mC_Vol) (mg)	5.00884	32.2528	32.0278	31.7419	30.9183	30.8981
	d(pC_Vol) (%)	0	1.88601	1.87101	1.90054	1.92623	1.95739
	pC_Total (%)	99.9967	100.06	100.176	98.6975	96.6455	96.2943
	d(pC_Total) (%)	1.93313	3.9125	3.88318	3.79773	3.70046	3.7026
	pC Tot + d(pC Tot)	101.93	103.973	104.059	102.495	100.346	99.9969
